# Supplementary material for: Lysosomal genes contribute to Parkinson’s disease near agriculture with high intensity pesticide use
Source: NPJ Parkinsons Dis. 2024 Apr 25;10:87. doi: 10.1038/s41531-024-00703-4 (PMC11045791; doi:10.1038/s41531-024-00703-4)
Supplement: Supplementary file 2 — Supplementary Tables - EXCEL [file 41531_2024_703_MOESM2_ESM.xlsx]

## Sheet: Supp.S1-Gene List
Group	Gene Symbol	Gene Name	Gene Function	Chromosomal Location	gnomAD pLI	gnomAD Missense Z-score
1. Known PD Risk Genes	ACMSD	Aminocarboxymuconate Semialdehyde Decarboxylase	NAD synthesis	2q21.3	0	0.01
14
	BST1	Bone Marrow Stromal Cell Antigen 1	Facilitates pre-B-cell growth	4p15.32	0	-0.1
	CCDC62	Coiled-Coil Domain Containing 62	Cellular response to estradiol stimulus	12q24.31	0	1.21
	GAK	Cyclin G Associated Kinase	Cyclin-dependent protein kinase	4p16.3	0.01	0.02
	GBA1 (GBA)	Glucosylceramidase Beta 1	Glycolipid metabolism	1q22	0	1.17
	HIP1R	Huntingtin Interacting Protein 1 Related	Phosphatidylinositol phosphate binding activity	12q24.31	0	-0.03
	HLA-DRB5	Major Histocompatibility Complex, Class II, DR Beta 5	Presents peptides for immune system	6p21.32	0	0.61
	LAMP3	Lysosomal Associated Membrane Protein 3	Differentiate dendritic cells	3q27.1	0	0.28
	LRRK2	Leucine Rich Repeat Kinase 2	Leucine-rich repeat kinase	12q12	0	1.26
	MAPT	Microtubule Associated Protein Tau	Maintain stability of microtubules in axons	17q21.31	0.01	1.52
	MCCC1	Methylcrotonyl-CoA Carboxylase Subunit 1	Catalyzes the carboxylation of 3-methylcrotonyl-CoA to form 3-methylglutaconyl-CoA	3q27.1	0	0.54
	SNCA	Synuclein Alpha	Integrate presynaptic signaling and membrane trafficking	4q22.1	0.88	0.46
	STK39	Serine/Threonine Kinase 39	Response to hypotonic stress	2q24.3	1	2.11
	SYT11	Synaptotagmin 11	Synaptic transmission	1q22	0.93	1.68
2. Lysosomal Function Genes	ABHD5	Abhydrolase Domain Containing 5, Lysophosphatidic Acid Acyltransferase	Acyltransferase	3p21.33	0	0.47
13
	ATG5	Autophagy Related 5	Autophagic vesicle formation	6q21	0.98	1.82
	ATG7	Autophagy Related 7	Autophagy and cytoplasmic to vacuole transport	3p25.3	0	1.37
	BAX	BCL2 Associated X, Apoptosis Regulator	Apoptotic activator	19q13.33	0.32	0.3
	BECN1	Beclin 1	Tumorigenesis, neurodegeneration and apoptosis	17q21.31	0.94	1.88
	CDKN2A	Cyclin Dependent Kinase Inhibitor 2A	Inhibit CDK4 kinase	9p21.3	0.39	-1.01
	FBXO7	F-Box Protein 7	SCFs (SKP1-cullin-F-box) ubiquitin protein ligase complex for phosphorylation-dependent ubiquitination	22q12.3	0	-0.44
	MAP1LC3A	Microtubule Associated Protein 1 Light Chain 3 Alpha	Mediate the physical interactions between microtubules and components of the cytoskeleton	20q11.22	0.03	1.46
	MAP1LC3B	Microtubule Associated Protein 1 Light Chain 3 Beta	Microtubule assembly and neurogenesis	16q24.2	0	0.29
	PINK1	PTEN Induced Kinase 1	Protect cells from stress-induced mitochondrial dysfunction	1p36.12	0	0.13
	PRKN (PARK2)	Parkin RBR E3 Ubiquitin Protein Ligase	Multiprotein E3 ubiquitin ligase complex mediate substrate proteins for proteasomal degradation	6q26	0	-0.86
	SH3GLB1	SH3 Domain Containing GRB2 Like, Endophilin B1	Interacts with the proapoptotic member of the Bcl-2 family, Bcl-2-associated X protein (Bax)	1p22.3	0.99	1.63
	TFEB	Transcription Factor EB	DNA-binding transcription factor activity	6p21.1	0.9	1.77
3. Lysosomal Function Genes that are PD Interactors	APP	Amyloid Beta Precursor Protein	Promote transcriptional activation	21q21.3	0.05	1.39
18
	BAG3	BAG Cochaperone 3	Binds to Hsc70/Hsp70 ATPase domain and promote substrate release	10q26.11	0.62	-0.74
	BAG6	BAG Cochaperone 6	Control of apoptosis and acetylation of p53 in response to DNA damage	6p21.33	1	2.72
	CRYAB	Crystallin Alpha B	Autokinase activity	11q23.1	0.02	0.48
	CTSD	Cathepsin D	Protein turnover and in the proteolytic activation of hormones and growth factors	11p15.5	0	1.38
	EP300	E1A Binding Protein P300	Regulates transcription via chromatin remodeling and cell proliferation and differentiation	22q13.2	1	2.03
	GSK3B	Glycogen Synthase Kinase 3 Beta	Regulate glucose homeostasis	3q13.33	0.96	2.8
	HDAC6	Histone Deacetylase 6	Alters chromosome structure and affects transcription factor access to DNA	Xp11.23	1	3.29
	HSP90AA1	Heat Shock Protein 90 Alpha Family Class A Member 1	Aids in target protein folding by use of an ATPase activity that is modulated by co-chaperones	14q32.31	0.86	1.04
	HSPA5	Heat Shock Protein Family A (Hsp70) Member 5	Regulator of ER homeostasis	9q33.3	0.77	4.03
	HSPA8	Heat Shock Protein Family A (Hsp70) Member 8	Binds to nascent polypeptides to facilitate correct folding	11q24.1	1	4.46
	HTT	Huntingtin	Regulate transcription and is required for normal development	4p16.3	1	2.78
	LAMP2	Lysosomal Associated Membrane Protein 2	Protection, maintenance, and adhesion of the lysosome	Xq24	0.27	0.84
	PRKCD	Protein Kinase C Delta	Tumor suppressor, regulator of cell cycle progression, and apoptosis	3p21.1	1	3.11
	PRNP	Prion Protein	Glycosylphosphatidylinositol-anchored glycoprotein	20p13	0	1.18
	PSEN1	Presenilin 1	Regulate APP processing and gamma-secretase activity	14q24.2	0.97	2.16
	STUB1	STIP1 Homology And U-box Containing Protein 1	Ubiquitin ligase/cochaperone in protein quality control for proteasomal degradation	16p13.3	0.02	1.16
	TP53	Tumor Protein P53	Induces cell cycle arrest, apoptosis, senescence, DNA repair, or changes in metabolism	17p13.1	0.53	0.98
4. Lysosomal Function Genes Highly Expressed in the Substantia Nigra	ACP2	Acid Phosphatase 2, Lysosomal	Hydrolyze orthophosphoric monoesters to alcohol and phosphate	11p11.2	0	0.83
36
	ARSA	Arylsulfatase A	Hydrolyzes cerebroside sulfate to cerebroside and sulfate	22q13.33	0	0.38
	ATG13	Autophagy Related 13	Autophagy factor and target of TOR kinase signaling pathway	11p11.2	0.96	1.52
	ATG3	Autophagy Related 3	Regulation of autophagy during cell death	3q13.2	0	1.76
	ATG4B	Autophagy Related 4B Cysteine Peptidase	Autophagy	2q37.3	0.96	1.41
	ATG4C	Autophagy Related 4C Cysteine Peptidase	Autophagy	1p31.3	0	-0.44
	ATG9A	Autophagy Related 9A	Autophagosome assembly	2q35	0.97	2.6
	ATP13A2	ATPase Cation Transporting 13A2	Transports inorganic cations as well as other substrates	1p36.13	0	1.4
	BLOC1S1	Biogenesis Of Lysosomal Organelles Complex 1 Subunit 1	Biogenesis of specialized organelles of the endosomal-lysosomal system	12q13.2	0.07	-0.03
	CHMP3	Charged Multivesicular Body Protein 3	Sorts transmembrane proteins into lysosomes/vacuoles via multivesicular body (MVB) pathway	2p11.2	0	0.8
	FLCN	Folliculin	Cellular response to amino acid availability and in the regulation of glycolysis	17p11.2	0.79	1.13
	GAA	Alpha Glucosidase	Degradation of glycogen to glucose in lysosomes	17q25.3	0	-0.63
	HDAC1	Histone Deacetylase 1	Control of cell proliferation and differentiation	1p35.2-p35.1	0.61	3.04
	HGS	Hepatocyte Growth Factor-Regulated Tyrosine Kinase Substrate	Regulates endosomal sorting and recycling and degradation of membrane receptors	17q25.3	0.01	1.28
	LAMP1	Lysosomal Associated Membrane Protein 1	Provides selectins with carbohydrate ligands	13q34	0.87	0.83
	LAPTM4B	Lysosomal Protein Transmembrane 4 Beta	Regulation of lysosomal membrane permeability and lysosome organization	8q22.1	0	-0.11
	MCOLN1	Mucolipin TRP Cation Channel 1	Regulation of lysosomal exocytosis	19p13.2	0	1.61
	MT3	Metallothionein 3	Growth inhibitory factor	16q13	0.06	0.66
	NPC1	NPC Intracellular Cholesterol Transporter 1	Mediates intracellular cholesterol trafficking	18q11.2	0	1.09
	PIK3R1	Phosphoinositide-3-Kinase Regulatory Subunit 1	Regulate metabolic actions of insulin	5q13.1	1	2.72
	PSAP	Prosaposin	Facilitate the catabolism of glycosphingolipids with short oligosaccharide groups	10q22.1	0.99	-0.52
	RAB1A	RAB1A, Member RAS Oncogene Family	Controls vesicle traffic from the endoplasmic reticulum to the Golgi apparatus	2p14	0.82	2.31
	RAB7A	RAB7A, Member RAS Oncogene Family	Regulates vesicle traffic in late endosomes and from late endosomes to lysosomes	3q21.3	0.97	2.28
	RB1CC1	RB1 Inducible Coiled-Coil 1	Regulate cell growth, cell proliferation, apoptosis, autophagy, and cell migration	8q11.23	1	0.81
	SMPD1	Sphingomyelin Phosphodiesterase 1	Converts sphingomyelin to ceramide	11p15.4	0	-0.1
	SNRPE	Small Nuclear Ribonucleoprotein Polypeptide E	3' end processing of histone transcripts	1q32.1	0.91	1.32
	TMBIM6	Transmembrane BAX Inhibitor Motif Containing 6	Regulation of RNA metabolic process, intrinsic apoptotic signaling pathway, and response to L-glutamate	12q13.12	0.02	0.59
	TP53INP2	Tumor Protein P53 Inducible Nuclear Protein 2	Promotes autophagy and autophagosome formation and processing	20q11.22	0.81	0.32
	TSC1	TSC Complex Subunit 1	Rapamycin complex 1 (mTORC1) signaling	9q34	1	2.32
	TSG101	Tumor Susceptibility 101	Regulates cell growth and differentiation, and negative growth regulator	11p15.1	0.34	2
	UBQLN1	Ubiquilin 1	Link ubiquitination machinery to proteasome to affect in vivo protein degradation	9q21.32	1	2.39
	ULK1	Unc-51 Like Autophagy Activating Kinase 1	Autophagosome assembly, host autophagy, and protein phosphorylation	12q24.33	0.99	1.07
	USP33	Ubiquitin Specific Peptidase 33	Slit-dependent cell migration and beta-2 adrenergic receptor signaling	1p31.1	0.86	2.1
	VCP	Valosin Containing Protein	DNA repair and replication, regulation of the cell cycle, and activation of the NF-kappa B pathway	9p13.3	1	5.41
	VPS39	VPS39 Subunit Of HOPS Complex	Promote clustering and fusion of late endosomes and lysosomes	15q15.1	0	2.65
	VTI1B	Vesicle Transport Through Interaction With T-SNAREs 1B	SNARE binding activity and chloride channel inhibitor activity	14q24.1	0.11	0.43
5. Other LSD Genes	ASAH1	N-Acylsphingosine Amidohydrolase 1	Catalyzes the degradation of ceramide into sphingosine and free fatty acid	8p22	0	-2.21
4
	GALC	Galactosylceramidase	Hydrolyzes galactose ester bonds of galactosylceramide, galactosylsphingosine, lactosylceramide, and monogalactosyldiglyceride	14q31.3	0	0.19
	GNPTAB	N-Acetylglucosamine-1-Phosphate Transferase Subunits Alpha And Beta	Catalyzes synthesis of mannose 6-phosphate recognition markers for trafficking of lysosomal enzymes	12q23.2	0	1.19
	SLC17A5	Solute Carrier Family 17 Member 5	Exports free sialic acids cleaved off of cell surface lipids and proteins from lysosomes	6q13	0	0.71

## Sheet: Supp.S2-Known PD Risk Variants
Gene	Genomic Change	Coding Change	Protein Change	Het	Hom	#Subjects
GBA1	1:155204793C>T	NM_001005742.3:c.1604G>A	NP_001005742.1:p.Arg535His	1	0	1
GBA1	1:155205043A>G	NM_001005742.3:c.1448T>C	NP_001005742.1:p.Leu483Pro	4	0	4
GBA1	1:155205518C>G	NM_001005742.3:c.1342G>C	NP_001005742.1:p.Asp448His	1	0	1
GBA1	1:155205634T>C	NM_001005742.3:c.1226A>G	NP_001005742.1:p.Asn409Ser	3	0	3
GBA1	1:155206037G>A	NM_001005742.3:c.1223C>T	NP_001005742.1:p.Thr408Met	12	0	12
GBA1	1:155206167C>T	NM_001005742.3:c.1093G>A	NP_001005742.1:p.Glu365Lys	27	0	27
GBA1	1:155207244C>T	NM_001005742.3:c.887G>A	NP_001005742.1:p.Arg296Gln	1	0	1
GBA1	1:155207965C>T	NM_001005742.3:c.721G>A	NP_001005742.1:p.Gly241Arg	1	0	1
GBA1	1:155208388G>A	NM_001005742.3:c.508C>T	NP_001005742.1:p.Arg170Cys	1	0	1
LRRK2	12:40713845G>C	NM_198578.4:c.4883G>C	NP_940980.4:p.Arg1628Pro	3	0	3
MAPT	17:44073889A>G	NM_001123066.3:c.1686A>G	NP_005901.2:p.Ala227=	227	13	240
MAPT	17:44073973T>C	NM_001123066.3:c.1770T>C	NP_005901.2:p.Asn255=	228	13	241

## Sheet: Supp.S3-Pathogenic PD Mutations
Gene	Genomic Change	Coding Change	Protein Change	Het	Hom	# Subjects
LRRK2	12:40734202G>A	NM_198578.4:c.6055G>A	NP_940980.4:p.Gly2019Ser	4	0	4
PRKN	6:162206852G>A	NM_004562.3:c.823C>T	NP_004553.2:p.Arg275Trp	3	0	3
PRKN	6:162206917C>T	NM_004562.3:c.758G>A	NP_004553.2:p.Cys253Tyr	1	0	1
PRKN	6:162864358_del	NM_004562.3:c.155delA	NP_004553.2:p.Asn52Metfs*29	0	2	2
PINK1	1:20972133T>C	NM_032409.3:c.1040T>C	NP_115785.1:p.Leu347Pro	1	0	1

## Sheet: Supp.S4-All Enriched Variants
Population	Gene Name	Genomic	HGVS c.	HGVS p.	CADD Score	#Het PPMI PD	#Hom PPMI PD	#Subjects PPMI PD	#Het PPMI HC	#Hom PPMI HC	#Subjects PPMI HC	European #Het PEG	European #HomoVar PEG	European #Subjects PEG	European PEG v gnomAD P-value	European PEG v PPMI PD P-value	European PEG vs.PPMI HC P-value	Hispanic #Het PEG	Hispanic #HomoVar PEG	Hispanic #Subjects PEG	Hispanic PEG v gnomAD P-value	Hispanic PEG v PPMI PD P-value	Hispanic PEG vs.PPMI HC P-value
Hispanic	ACMSD	2:135625179 G>A	NM_138326.3:c.517G>A	NP_612199.2:p.Val173Met	27.7	-	-	-	-	-	-	-	-	-	-	-	-	1	0	1	2.31e-09	-	-
Hispanic	ACP2	11:47266419_47266420insTG	NM_001610.4:c.640-3_640-2dupCA		22.9	-	-	-	-	-	-	-	-	-	-	-	-	3	0	3	2.9e-14	-	-
Hispanic	APP	21:27284122 T>C	NM_000484.4:c.1840A>G	NP_000475.1:p.Ser614Gly	21.3	-	-	-	-	-	-	-	-	-	-	-	-	1	0	1	0.00283385	-	-
Hispanic	ASAH1	8:17927327 T>C	NM_004315.6:c.325A>G	NP_004306.3:p.Ile109Val	0.001	241	152	393	97	49	146	-	-	-	-	-	-	35	16	51	0.000355337	1.10312e-08	3.09515e-09
Hispanic	ASAH1	8:17942197_17942203delAGCAAAG	NM_004315.6:c.108_114delCTTTGCT	NP_004306.3:p.Ser36Argfs*2	23.2	-	-	-	-	-	-	-	-	-	-	-	-	1	0	1	5.93e-06	-	-
Hispanic	ASAH1	8:17942273 C>T	NM_004315.6:c.38G>A	NP_004306.3:p.Gly13Glu	13.6	-	-	-	-	-	-	-	-	-	-	-	-	1	0	1	0.000191625	-	-
Hispanic	ATG4C	1:63284955 G>C	NM_032852.4:c.674G>C	NP_116241.2:p.Gly225Ala	24.4	-	-	-	-	-	-	-	-	-	-	-	-	1	0	1	0.000140583	-	-
Hispanic	ATG7	3:11402163 G>A	NM_006395.3:c.1588G>A	NP_006386.1:p.Ala530Thr	14.96	1	0	1	-	-	-	-	-	-	-	-	-	2	0	2	0.00537719	1.48568e-05	-
Hispanic	ATG9A	2:220085847 T>C	NM_001077198.3:c.2323A>G	NP_001070666.1:p.Thr775Ala	18.4	-	-	-	-	-	-	-	-	-	-	-	-	1	0	1	0.0252669	-	-
Hispanic	BST1	4:15717385 G>A	NM_004334.3:c.667G>A	NP_004325.2:p.Glu223Lys	24.5	-	-	-	-	-	-	-	-	-	-	-	-	1	0	1	1.81e-52	-	-
Hispanic	CHMP3	2:86756394 T>C	NM_001198954.1:c.320A>G	NP_001185883.1:p.Tyr107Cys	24.5	-	-	-	-	-	-	-	-	-	-	-	-	1	0	1	1.38e-58	-	-
Hispanic	CTSD	11:1778666 T>C	NM_001909.5:c.592A>G	NP_001900.1:p.Ile198Val	19.43	-	-	-	-	-	-	-	-	-	-	-	-	1	0	1	5.4e-13	-	-
Hispanic	EP300	22:41542780 T>G	NM_001429.4:c.2091T>G	NP_001420.2:p.Ser697Arg	25.8	6	0	6	4	0	4	-	-	-	-	-	-	1	0	1	0.0410169	0.377864	0.735333
Hispanic	EP300	22:41551055 C>T	NM_001429.4:c.3199C>T	NP_001420.2:p.Arg1067Cys	32	-	-	-	-	-	-	-	-	-	-	-	-	1	0	1	6.08e-59	-	-
Hispanic	FBXO7	22:32875209 G>A	NM_012179.4:c.364G>A	NP_036311.3:p.Asp122Asn	18.57	-	-	-	-	-	-	-	-	-	-	-	-	1	0	1	1.68e-07	-	-
Hispanic	FBXO7	22:32894494 G>C	NM_012179.4:c.1546G>C	NP_036311.3:p.Asp516His	24.7	1	0	1	2	0	2	-	-	-	-	-	-	1	0	1	0.000176162	0.0101306	0.356231
Hispanic	FBXO7	22:32894494 G>T	NM_012179.4:c.1546G>T	NP_036311.3:p.Asp516Tyr	25	-	-	-	-	-	-	-	-	-	-	-	-	1	0	1	4.55e-21	-	-
Hispanic	GAA	17:78082181 G>A	NM_000152.5:c.1048G>A	NP_000143.2:p.Val350Met	25.6	-	-	-	-	-	-	-	-	-	-	-	-	1	0	1	2.49e-60	-	-
Hispanic	GAA	17:78091484 C>T	NM_000152.5:c.2417C>T	NP_000143.2:p.Thr806Met	19.29	1	0	1	-	-	-	-	-	-	-	-	-	1	0	1	0.0353918	0.0104613	-
Hispanic	GAK	4:844728 A>C	NM_005255.4:c.3653T>G	NP_005246.2:p.Leu1218Arg	25.9	1	0	1	1	0	1	-	-	-	-	-	-	1	0	1	0.0299487	0.0104613	0.157354
Hispanic	GAK	4:860170 C>T	NM_005255.4:c.3025G>A	NP_005246.2:p.Ala1009Thr	0.004	-	-	-	-	-	-	-	-	-	-	-	-	1	0	1	5.72e-16	-	-
Hispanic	GAK	4:877843 T>C	NM_005255.4:c.1237A>G	NP_005246.2:p.Ile413Val	19.63	-	-	-	1	0	1	-	-	-	-	-	-	1	0	1	0.00440317	-	0.157354
Hispanic	GAK	4:887799 T>G	NM_005255.4:c.742-2A>C		34	-	-	-	-	-	-	-	-	-	-	-	-	1	0	1	-	-	-
Hispanic	GBA1	1:155205043 A>G	NM_001005742.3:c.1448T>C	NP_001005742.1:p.Leu483Pro	23.6	-	-	-	2	0	2	-	-	-	-	-	-	1	0	1	0.0271946	-	0.359963
Hispanic	GBA1	1:155209752 G>A	NM_001005742.3:c.232C>T	NP_001005742.1:p.Arg78Cys	23.8	2	0	2	-	-	-	-	-	-	-	-	-	1	0	1	8.43e-31	0.0521539	-
Hispanic	GNPTAB	12:102164907 G>A	NM_024312.5:c.800C>T	NP_077288.2:p.Ala267Val	27	-	-	-	-	-	-	-	-	-	-	-	-	1	0	1	0.000358641	-	-
Hispanic	HDAC1	1:32782306 A>G	NM_004964.3:c.203A>G	NP_004955.2:p.His68Arg	24.1	-	-	-	-	-	-	-	-	-	-	-	-	1	0	1	1.4e-09	-	-
Hispanic	HDAC6	X:48682972 A>G	NM_006044.4:c.3598A>G	NP_006035.2:p.Asn1200Asp	23.9	2	1	3	2	0	2	-	-	-	-	-	-	4	6	10	0.042119	5.00413e-38	5.03561e-18
Hispanic	HIP1R	12:123339915 T>C	NM_003959.3:c.956T>C	NP_003950.1:p.Ile319Thr	23.4	3	0	3	-	-	-	-	-	-	-	-	-	1	0	1	0.0128778	0.120421	-
Hispanic	HIP1R	12:123342688 G>A	NM_003959.3:c.1855G>A	NP_003950.1:p.Glu619Lys	20.3	2	0	2	2	0	2	-	-	-	-	-	-	2	0	2	1.11e-09	0.000291904	0.0452883
Hispanic	HIP1R	12:123345509 G>T	NM_003959.3:c.2813G>T	NP_003950.1:p.Cys938Phe	24.1	30	1	31	22	0	22	-	-	-	-	-	-	5	0	5	0.0197922	0.0648859	0.565674
Hispanic	HSP90AA1	14:102551722 T>G	NM_001017963.3:c.942A>C	NP_001017963.2:p.Glu314Asp	22.9	-	-	-	-	-	-	-	-	-	-	-	-	1	0	1	0.000135875	-	-
Hispanic	HTT	4:3101038 A>G	NM_002111.8:c.385A>G	NP_002102.4:p.Met129Val	22.9	-	-	-	-	-	-	-	-	-	-	-	-	1	0	1	0.0220259	-	-
Hispanic	HTT	4:3132038 A>G	NM_002111.8:c.1874A>G	NP_002102.4:p.Gln625Arg	18.81	9	0	9	1	0	1	-	-	-	-	-	-	2	0	2	0.0266959	0.100551	0.010768
Hispanic	HTT	4:3216894 A>G	NM_002111.8:c.7010A>G	NP_002102.4:p.Lys2337Arg	8.307	-	-	-	1	0	1	-	-	-	-	-	-	1	0	1	0.00225151	-	0.157354
Hispanic	HTT	4:3234956 A>G	NM_002111.8:c.8332A>G	NP_002102.4:p.Ser2778Gly	26.6	-	-	-	-	-	-	-	-	-	-	-	-	1	0	1	9.57e-11	-	-
Hispanic	LAMP2	X:119581776 C>T	NM_002294.3:c.661G>A	NP_002285.1:p.Gly221Arg	24.2	-	-	-	0	2	2	-	-	-	-	-	-	0	1	1	0.0281583	-	0.438593
Hispanic	LRRK2	12:40626147 G>C	NM_198578.4:c.309G>C	NP_940980.4:p.Gln103His	14.86	-	-	-	-	-	-	-	-	-	-	-	-	1	0	1	0.000226536	-	-
Hispanic	LRRK2	12:40687426 G>C	NM_198578.4:c.2769G>C	NP_940980.4:p.Gln923His	14.21	1	0	1	-	-	-	-	-	-	-	-	-	1	0	1	0.00546489	0.0104613	-
Hispanic	MAPT	17:44049306 C>T	NM_001123066.4:c.215C>T	NP_001116538.2:p.Ala72Val	14.61	-	-	-	-	-	-	-	-	-	-	-	-	1	0	1	4.09402e-30	-	-
Hispanic	MAPT	17:44068849 C>G	NM_001123066.4:c.1404C>G	NP_001116538.2:p.Ile468Met	21	-	-	-	-	-	-	-	-	-	-	-	-	1	0	1	1.76983e-20	-	-
Hispanic	MCCC1	3:182775100 G>A	NM_020166.5:c.872C>T	NP_064551.3:p.Ala291Val	25.1	-	-	-	-	-	-	-	-	-	-	-	-	1	0	1	9.84e-06	-	-
Hispanic	NPC1	18:21112206 C>T	NM_000271.5:c.3797G>A	NP_000262.2:p.Arg1266Gln	16.46	29	0	29	27	0	27	-	-	-	-	-	-	16	3	19	0.047547	2.75365e-28	7.67183e-10
Hispanic	NPC1	18:21116700 A>G	NM_000271.5:c.3182T>C	NP_000262.2:p.Ile1061Thr	23.9	1	0	1	-	-	-	-	-	-	-	-	-	1	0	1	5.23e-11	0.0104613	-
Hispanic	NPC1	18:21119839 C>T	NM_000271.5:c.2731G>A	NP_000262.2:p.Gly911Ser	23.7	-	-	-	-	-	-	-	-	-	-	-	-	1	0	1	0.000660498	-	-
Hispanic	NPC1	18:21120489 C>A	NM_000271.5:c.2527G>T	NP_000262.2:p.Val843Leu	22.9	-	-	-	-	-	-	-	-	-	-	-	-	1	0	1	7.72e-07	-	-
Hispanic	NPC1	18:21134743 G>A	NM_000271.5:c.1532C>T	NP_000262.2:p.Thr511Met	24.6	-	-	-	-	-	-	-	-	-	-	-	-	1	0	1	0.00438969	-	-
Hispanic	PIK3R1	5:67522783 C>T	NM_181523.3:c.280C>T	NP_852664.1:p.Pro94Ser	27.6	-	-	-	-	-	-	-	-	-	-	-	-	1	0	1	2.59e-08	-	-
Hispanic	PINK1	1:20975021 G>A	NM_032409.3:c.1147G>A	NP_115785.1:p.Ala383Thr	13.23	-	-	-	-	-	-	-	-	-	-	-	-	1	0	1	0.000109997	-	-
Hispanic	PRKCD	3:53220000 A>G	NM_212539.2:c.1043A>G	NP_997704.1:p.Asn348Ser	17.5	-	-	-	-	-	-	-	-	-	-	-	-	1	0	1	6.09e-21	-	-
Hispanic	PRKN	6:162864358delT	NM_004562.3:c.155delA	NP_004553.2:p.Asn52Metfs*29	33	-	-	-	-	-	-	-	-	-	-	-	-	0	1	1	2.04e-06	-	-
Hispanic	PSAP	10:73580011 T>C	NM_002778.4:c.991A>G	NP_002769.1:p.Asn331Asp	14.38	-	-	-	-	-	-	-	-	-	-	-	-	1	0	1	-	-	-
Hispanic	RB1CC1	8:53558307 A>T	NM_014781.5:c.3942T>A	NP_055596.3:p.Asn1314Lys	23.6	8	0	8	2	0	2	-	-	-	-	-	-	3	0	3	6.99e-05	0.0038263	0.00406154
Hispanic	SMPD1	11:6415770_6415772delGCC	NM_001007593.3:c.1826_1828delGCC	NP_001007594.2:p.Arg609del	21.7	-	-	-	-	-	-	-	-	-	-	-	-	1	0	1	0.000227933	-	-
Hispanic	TFEB	6:41653869 G>A	NM_007162.3:c.910C>T	NP_009093.1:p.Arg304Cys	31	-	-	-	-	-	-	-	-	-	-	-	-	1	0	1	5.24e-13	-	-
Hispanic	TSC1	9:135786013 G>A	NM_001162427.2:c.1055C>T	NP_001155899.1:p.Ser352Leu	21.2	-	-	-	-	-	-	-	-	-	-	-	-	1	0	1	5.23e-13	-	-
Hispanic	TSG101	11:18531139 C>T	NM_006292.4:c.431G>A	NP_006283.1:p.Arg144His	31	-	-	-	-	-	-	-	-	-	-	-	-	1	0	1	6.17e-59	-	-
Hispanic	UBQLN1	9:86297871 C>G	NM_053067.3:c.443G>C	NP_444295.1:p.Gly148Ala	18.9	-	-	-	-	-	-	-	-	-	-	-	-	1	0	1	0.000122678	-	-
Hispanic	ULK1	12:132402007 G>T	NM_003565.4:c.2234G>T	NP_003556.2:p.Gly745Val	23.2	3	0	3	-	-	-	-	-	-	-	-	-	1	0	1	0.0459613	0.120421	-
Hispanic	VPS39	15:42479957 T>G	NM_015289.5:c.440A>C	NP_056104.2:p.Gln147Pro	23	-	-	-	-	-	-	-	-	-	-	-	-	1	0	1	0.000358319	-	-
Hispanic	VTI1B	14:68123147 G>A	NM_006370.3:c.526C>T	NP_006361.1:p.Arg176Cys	31	-	-	-	-	-	-	-	-	-	-	-	-	1	0	1	1.1e-12	-	-
European	ABHD5	3:43743718 A>G	NM_016006.6:c.145A>G	NP_057090.2:p.Thr49Ala	13.66	-	-	-	-	-	-	1	0	1	5.77e-14	-	-	-	-	-	-	-	-
European	ABHD5	3:43759162 G>A	NM_016006.6:c.774-1G>A		34	-	-	-	-	-	-	1	0	1	-	-	-	-	-	-	-	-	-
European	ACMSD	2:135621115 A>G	NM_138326.3:c.400A>G	NP_612199.2:p.Lys134Glu	21.3	1	0	1	-	-	-	1	0	1	0.033594	0.398836	-	-	-	-	-	-	-
European	ACMSD	2:135625174 T>C	NM_138326.3:c.512T>C	NP_612199.2:p.Leu171Pro	25.4	-	-	-	-	-	-	1	0	1	7.05e-21	-	-	-	-	-	-	-	-
European	ACMSD	2:135655939 C>T	NM_138326.3:c.878C>T	NP_612199.2:p.Pro293Leu	31	-	-	-	-	-	-	1	0	1	0.0011425	-	-	-	-	-	-	-	-
European	ACP2	11:47261798 C>A	NM_001610.4:c.1141G>T	NP_001601.1:p.Val381Leu	21.4	-	-	-	-	-	-	1	0	1	0.0041608	-	-	-	-	-	-	-	-
European	ACP2	11:47264289 C>T	NM_001610.4:c.1123G>A	NP_001601.1:p.Gly375Ser	2.021	-	-	-	-	-	-	1	0	1	2.9e-12	-	-	-	-	-	-	-	-
European	ACP2	11:47264290 G>C	NM_001610.4:c.1122C>G	NP_001601.1:p.Ser374Arg	7.479	-	-	-	-	-	-	1	0	1	-	-	-	-	-	-	-	-	-
European	ACP2	11:47264339 G>A	NM_001610.4:c.1073C>T	NP_001601.1:p.Thr358Ile	22.8	-	-	-	-	-	-	1	0	1	1.26e-06	-	-	-	-	-	-	-	-
European	ACP2	11:47264370 G>A	NM_001610.4:c.1042C>T	NP_001601.1:p.Arg348Cys	21.7	-	-	-	-	-	-	1	0	1	2.71e-12	-	-	-	-	-	-	-	-
European	ACP2	11:47267092 C>T	NM_001610.4:c.482G>A	NP_001601.1:p.Arg161His	24.5	-	-	-	-	-	-	1	0	1	7.01e-21	-	-	-	-	-	-	-	-
European	ACP2	11:47270231_47270232insT	NM_001610.4:c.109dupA	NP_001601.1:p.Thr37Asnfs*72	33	-	-	-	-	-	-	1	0	1	-	-	-	-	-	-	-	-	-
European	ACP2	11:47270253 C>T	NM_001610.4:c.88G>A	NP_001601.1:p.Ala30Thr	22.7	-	-	-	-	-	-	1	0	1	2.14e-20	-	-	-	-	-	-	-	-
European	APP	21:27269956 C>T	NM_000484.4:c.1993G>A	NP_000475.1:p.Glu665Lys	25.7	-	-	-	-	-	-	1	0	1	7.18e-21	-	-	-	-	-	-	-	-
European	APP	21:27394201_27394202insGGC	NM_000484.4:c.817_819dupGCC	NP_000475.1:p.Ala273dup	16.45	-	-	-	-	-	-	1	0	1	4.77e-12	-	-	-	-	-	-	-	-
European	ARSA	22:51063656 C>T	NM_000487.6:c.1447G>A	NP_000478.3:p.Glu483Lys	6.5	1	0	1	-	-	-	2	0	2	0.000854389	0.0879852	-	-	-	-	-	-	-
European	ARSA	22:51063661 C>T	NM_000487.6:c.1442G>A	NP_000478.3:p.Arg481Gln	5.112	-	-	-	-	-	-	1	0	1	1.18e-10	-	-	-	-	-	-	-	-
European	ARSA	22:51064019 A>G	NM_000487.6:c.1198T>C	NP_000478.3:p.Phe400Leu	27.6	-	-	-	-	-	-	1	0	1	-	-	-	-	-	-	-	-	-
Both	ARSA	22:51064087 A>G	NM_000487.6:c.1130T>C	NP_000478.3:p.Phe377Ser	27.4	-	-	-	-	-	-	22	0	22	-	-	-	12	0	12	-	-	-
European	ARSA	22:51065361 C>A	NM_000487.6:c.585G>T	NP_000478.3:p.Trp195Cys	24.4	80	3	83	27	0	27	62	6	68	0.00022328	3.04009e-11	5.66339e-09	-	-	-	-	-	-
European	ARSA	22:51065755delG	NM_000487.6:c.304delC	NP_000478.3:p.Leu102Cysfs*6	25.3	-	-	-	-	-	-	1	0	1	-	-	-	-	-	-	-	-	-
European	ARSA	22:51066194 G>A	NM_000487.6:c.14C>T	NP_000478.3:p.Ala5Val	10.13	-	-	-	-	-	-	1	0	1	0.00745132	-	-	-	-	-	-	-	-
European	ASAH1	8:17915075 G>A	NM_004315.6:c.1204C>T	NP_004306.3:p.Arg402Trp	32	-	-	-	-	-	-	1	0	1	7.13523e-21	-	-	-	-	-	-	-	-
European	ASAH1	8:17917141 T>C	NM_004315.6:c.905A>G	NP_004306.3:p.Asn302Ser	18.85	-	-	-	-	-	-	1	0	1	5.96081e-06	-	-	-	-	-	-	-	-
European	ASAH1	8:17919919 T>C	NM_004315.6:c.565A>G	NP_004306.3:p.Asn189Asp	27	-	-	-	-	-	-	1	0	1	-	-	-	-	-	-	-	-	-
European	ATG13	11:46690985 C>T	NM_001205119.2:c.1478C>T	NP_001192048.1:p.Pro493Leu	31	-	-	-	-	-	-	1	0	1	7.01e-21	-	-	-	-	-	-	-	-
Both	ATG3	3:112267485 G>A	NM_022488.5:c.238C>T	NP_071933.2:p.Pro80Ser	24.6	-	-	-	-	-	-	77	0	77	-	-	-	21	0	21	-	-	-
Both	ATG3	3:112267488 C>A	NM_022488.5:c.236-1G>T		35	-	-	-	-	-	-	319	0	319	-	-	-	66	0	66	-	-	-
Both	ATG3	3:112267489 T>A	NM_022488.5:c.236-2A>T		35	-	-	-	-	-	-	264	0	264	-	-	-	56	0	56	-	-	-
European	ATG4B	2:242590449 G>A	NM_178326.3:c.35G>A	NP_847896.1:p.Arg12Gln	23.2	-	-	-	-	-	-	1	0	1	6.74e-11	-	-	-	-	-	-	-	-
European	ATG4B	2:242590694delT	NM_178326.3:c.128delT	NP_847896.1:p.Leu43Cysfs*39	24.3	-	-	-	-	-	-	1	0	1	-	-	-	-	-	-	-	-	-
European	ATG4B	2:242606080 G>A	NM_178326.3:c.559G>A	NP_847896.1:p.Val187Ile	1.74	3	0	3	4	0	4	9	1	10	0.0223292	2.20743e-06	0.0292497	-	-	-	-	-	-
Both	ATG4C	1:63299734_63299735delTG	NM_032852.4:c.959_960delTG	NP_116241.2:p.Val320Glyfs*8	33	-	-	-	1	0	1	4	0	4	0.0166581	-	0.120159	2	0	2	0.00122324	-	0.010768
European	ATG4C	1:63300486 C>G	NM_032852.4:c.1052C>G	NP_116241.2:p.Ser351Cys	27.1	-	-	-	-	-	-	1	0	1	-	-	-	-	-	-	-	-	-
European	ATG4C	1:63329808 C>T	NM_032852.4:c.1355C>T	NP_116241.2:p.Thr452Met	16.36	-	-	-	-	-	-	1	0	1	7.9e-10	-	-	-	-	-	-	-	-
European	ATG7	3:11389387 G>A	NM_006395.3:c.1162G>A	NP_006386.1:p.Ala388Thr	29.9	1	0	1	-	-	-	2	0	2	0.000876515	0.0879852	-	-	-	-	-	-	-
European	ATG7	3:11399910 A>G	NM_006395.3:c.1303A>G	NP_006386.1:p.Met435Val	23.2	-	-	-	-	-	-	1	0	1	1.23e-06	-	-	-	-	-	-	-	-
European	ATG7	3:11421464 C>T	NM_006395.3:c.1894C>T	NP_006386.1:p.Arg632Trp	32	-	-	-	-	-	-	1	0	1	2.21e-05	-	-	-	-	-	-	-	-
European	ATG9A	2:220085477 C>A	NM_001077198.3:c.2506G>T	NP_001070666.1:p.Val836Leu	22.5	-	-	-	-	-	-	1	0	1	0.00543467	-	-	-	-	-	-	-	-
European	ATG9A	2:220087040 C>T	NM_001077198.3:c.1981G>A	NP_001070666.1:p.Gly661Arg	13.74	-	-	-	-	-	-	1	0	1	2.08e-08	-	-	-	-	-	-	-	-
European	ATG9A	2:220087458 C>T	NM_001077198.3:c.1757G>A	NP_001070666.1:p.Arg586Gln	26.2	-	-	-	-	-	-	1	0	1	1.66e-08	-	-	-	-	-	-	-	-
European	ATP13A2	1:17318282 G>A	NM_022089.4:c.2198C>T	NP_071372.1:p.Thr733Met	22.3	1	0	1	-	-	-	1	0	1	8.59e-46	0.398836	-	-	-	-	-	-	-
European	ATP13A2	1:17318873 C>T	NM_022089.4:c.1870G>A	NP_071372.1:p.Val624Ile	5.982	-	-	-	-	-	-	1	0	1	1.57e-07	-	-	-	-	-	-	-	-
European	ATP13A2	1:17322780 A>G	NM_022089.4:c.1322T>C	NP_071372.1:p.Ile441Thr	22.4	-	-	-	-	-	-	1	0	1	-	-	-	-	-	-	-	-	-
European	ATP13A2	1:17328821 T>A	NM_022089.4:c.605A>T	NP_071372.1:p.His202Leu	9.687	-	-	-	-	-	-	1	0	1	-	-	-	-	-	-	-	-	-
Both	ATP13A2	1:17332264 G>A	NM_022089.4:c.20C>T	NP_071372.1:p.Pro7Leu	18.47	-	-	-	-	-	-	62	0	62	-	-	-	12	0	12	-	-	-
European	BAG3	10:121431866 C>T	NM_004281.4:c.607C>T	NP_004272.2:p.Arg203Trp	29.4	-	-	-	-	-	-	1	0	1	2.25e-40	-	-	-	-	-	-	-	-
European	BAG3	10:121432002 A>G	NM_004281.4:c.743A>G	NP_004272.2:p.His248Arg	23.1	-	-	-	-	-	-	1	0	1	6.07e-11	-	-	-	-	-	-	-	-
European	BAG3	10:121436256 C>G	NM_004281.4:c.1190C>G	NP_004272.2:p.Ala397Gly	22.8	-	-	-	-	-	-	1	0	1	-	-	-	-	-	-	-	-	-
European	BAG3	10:121436279 G>T	NM_004281.4:c.1213G>T	NP_004272.2:p.Ala405Ser	10.3	-	-	-	-	-	-	1	0	1	-	-	-	-	-	-	-	-	-
European	BAG6	6:31607374 C>T	NM_080703.3:c.3188G>A	NP_542434.1:p.Arg1063Gln	22.5	-	-	-	-	-	-	1	0	1	2.60951e-40	-	-	-	-	-	-	-	-
European	BAG6	6:31611890 T>C	NM_080703.3:c.1529A>G	NP_542434.1:p.His510Arg	22.7	-	-	-	-	-	-	1	0	1	-	-	-	-	-	-	-	-	-
European	BAG6	6:31612356 C>T	NM_080703.3:c.1393G>A	NP_542434.1:p.Val465Ile	22.7	-	-	-	-	-	-	1	0	1	-	-	-	-	-	-	-	-	-
European	BAG6	6:31612806 G>A	NM_080703.3:c.1286C>T	NP_542434.1:p.Pro429Leu	23.2	-	-	-	-	-	-	0	1	1	7.72e-88	-	-	-	-	-	-	-	-
European	BAG6	6:31614212 C>T	NM_080703.3:c.877G>A	NP_542434.1:p.Glu293Lys	24.2	-	-	-	-	-	-	1	0	1	0.000877827	-	-	-	-	-	-	-	-
European	BAG6	6:31615477 G>T	NM_080703.3:c.679C>A	NP_542434.1:p.Pro227Thr	21	-	-	-	-	-	-	1	0	1	1.55124e-08	-	-	-	-	-	-	-	-
European	BAG6	6:31616513 G>A	NM_080703.3:c.493C>T	NP_542434.1:p.Arg165Trp	32	-	-	-	-	-	-	1	0	1	4.68e-16	-	-	-	-	-	-	-	-
European	BAX	19:49459468 G>A	NM_004324.4:c.247G>A	NP_004315.1:p.Val83Met	18.02	-	-	-	-	-	-	1	0	1	0.000793605	-	-	-	-	-	-	-	-
European	BAX	19:49464172 G>A	NM_004324.4:c.475G>A	NP_004315.1:p.Val159Met	29.8	-	-	-	-	-	-	1	0	1	-	-	-	-	-	-	-	-	-
European	BLOC1S1	12:56110773 G>A	NM_001487.4:c.202G>A	NP_001478.2:p.Asp68Asn	32	-	-	-	-	-	-	3	0	3	0.0435751	-	-	-	-	-	-	-	-
European	BLOC1S1	12:56112974 C>G	NM_001487.4:c.318C>G	NP_001478.2:p.Ile106Met	17.04	-	-	-	-	-	-	1	0	1	-	-	-	-	-	-	-	-	-
European	BST1	4:15709246 G>A	NM_004334.3:c.428G>A	NP_004325.2:p.Trp143Ter	40	-	-	-	-	-	-	1	0	1	5.63e-11	-	-	-	-	-	-	-	-
European	CCDC62	12:123281928 C>T	NM_201435.5:c.847C>T	NP_958843.2:p.His283Tyr	23.2	-	-	-	-	-	-	1	0	1	0.000382438	-	-	-	-	-	-	-	-
European	CDKN2A	9:21971122 G>C	NM_001195132.2:c.236C>G	NP_001182061.1:p.Thr79Ser	22.1	-	-	-	-	-	-	1	0	1	-	-	-	-	-	-	-	-	-
European	CTSD	11:1782594 G>A	NM_001909.5:c.173C>T	NP_001900.1:p.Ala58Val	0.974	81	2	83	30	3	33	39	0	39	0.049688	0.0606661	0.241998	-	-	-	-	-	-
European	EP300	22:41489027 G>C	NM_001429.4:c.19G>C	NP_001420.2:p.Glu7Gln	25.4	-	-	-	-	-	-	1	0	1	-	-	-	-	-	-	-	-	-
European	EP300	22:41521890 A>G	NM_001429.4:c.752A>G	NP_001420.2:p.Asn251Ser	9.748	-	-	-	-	-	-	1	0	1	0.0298176	-	-	-	-	-	-	-	-
European	EP300	22:41545804 A>G	NM_001429.4:c.2419A>G	NP_001420.2:p.Ile807Val	16.44	-	-	-	-	-	-	1	0	1	5.61e-09	-	-	-	-	-	-	-	-
European	EP300	22:41547957 G>A	NM_001429.4:c.2938G>A	NP_001420.2:p.Ala980Thr	13.1	-	-	-	-	-	-	1	0	1	-	-	-	-	-	-	-	-	-
European	EP300	22:41565569 C>T	NM_001429.4:c.4235C>T	NP_001420.2:p.Ala1412Val	28.7	-	-	-	-	-	-	1	0	1	2.82e-14	-	-	-	-	-	-	-	-
European	EP300	22:41572401 C>T	NM_001429.4:c.4930C>T	NP_001420.2:p.Leu1644Phe	23.5	-	-	-	-	-	-	1	0	1	2.72e-14	-	-	-	-	-	-	-	-
European	EP300	22:41573672 C>T	NM_001429.4:c.5957C>T	NP_001420.2:p.Pro1986Leu	22.9	-	-	-	-	-	-	1	0	1	4.72e-05	-	-	-	-	-	-	-	-
European	EP300	22:41574383 A>C	NM_001429.4:c.6668A>C	NP_001420.2:p.Gln2223Pro	20.4	26	1	27	12	0	12	12	0	12	0.0242037	0.405096	0.651936	-	-	-	-	-	-
European	EP300	22:41574511_41574513delCAG	NM_001429.4:c.6798_6800delGCA	NP_001420.2:p.Gln2268del	21.8	4	0	4	-	-	-	6	0	6	0.00845577	0.00860785	-	-	-	-	-	-	-
European	EP300	22:41574951 C>G	NM_001429.4:c.7236C>G	NP_001420.2:p.Asp2412Glu	22.3	-	-	-	-	-	-	1	0	1	8.4e-21	-	-	-	-	-	-	-	-
European	FBXO7	22:32881154 A>C	NM_012179.4:c.745A>C	NP_036311.3:p.Thr249Pro	14.3	-	-	-	-	-	-	1	0	1	-	-	-	-	-	-	-	-	-
European	FBXO7	22:32894401 G>A	NM_012179.4:c.1453G>A	NP_036311.3:p.Val485Ile	0.009	1	0	1	-	-	-	2	0	2	0.01711	0.0879852	-	-	-	-	-	-	-
European	FBXO7	22:32894443 G>A	NM_012179.4:c.1495G>A	NP_036311.3:p.Gly499Ser	22.9	-	-	-	-	-	-	1	0	1	0.00299078	-	-	-	-	-	-	-	-
European	FLCN	17:17118542 G>C	NM_144997.7:c.1389C>G	NP_659434.2:p.Tyr463Ter	33	-	-	-	-	-	-	1	0	1	-	-	-	-	-	-	-	-	-
European	FLCN	17:17124920 G>A	NM_144997.7:c.802C>T	NP_659434.2:p.Arg268Trp	28.7	-	-	-	-	-	-	1	0	1	5.92e-10	-	-	-	-	-	-	-	-
European	FLCN	17:17127268 T>C	NM_144997.7:c.586A>G	NP_659434.2:p.Ile196Val	16.51	-	-	-	-	-	-	1	0	1	3.08e-12	-	-	-	-	-	-	-	-
European	GAA	17:78078516 G>T	NM_000152.5:c.131G>T	NP_000143.2:p.Gly44Val	9.383	-	-	-	-	-	-	1	0	1	0.0393624	-	-	-	-	-	-	-	-
European	GAA	17:78078651 G>A	NM_000152.5:c.266G>A	NP_000143.2:p.Arg89His	26.2	-	-	-	-	-	-	1	0	1	0.00438584	-	-	-	-	-	-	-	-
European	GAA	17:78081458 T>A	NM_000152.5:c.795T>A	NP_000143.2:p.Ser265Arg	11.02	-	-	-	-	-	-	1	0	1	6.18e-11	-	-	-	-	-	-	-	-
European	GAA	17:78082512 A>G	NM_000152.5:c.1211A>G	NP_000143.2:p.Asp404Gly	24.6	-	-	-	-	-	-	1	0	1	-	-	-	-	-	-	-	-	-
European	GAA	17:78086445 G>T	NM_000152.5:c.1823G>T	NP_000143.2:p.Arg608Leu	6.212	-	-	-	-	-	-	1	0	1	-	-	-	-	-	-	-	-	-
European	GAA	17:78090815 G>C	NM_000152.5:c.2238G>C	NP_000143.2:p.Trp746Cys	32	-	-	-	-	-	-	2	0	2	0.00733976	-	-	-	-	-	-	-	-
European	GAK	4:843771 C>T	NM_005255.4:c.3743G>A	NP_005246.2:p.Arg1248His	25.6	-	-	-	-	-	-	1	0	1	6.94e-14	-	-	-	-	-	-	-	-
European	GAK	4:845630 G>C	NM_005255.4:c.3416C>G	NP_005246.2:p.Pro1139Arg	15.25	2	0	2	-	-	-	1	0	1	1.56e-06	0.718166	-	-	-	-	-	-	-
European	GAK	4:862455 C>A	NM_005255.4:c.2267G>T	NP_005246.2:p.Arg756Leu	24.2	-	-	-	-	-	-	1	0	1	1.57e-22	-	-	-	-	-	-	-	-
European	GAK	4:870891 C>T	NM_005255.4:c.1961G>A	NP_005246.2:p.Arg654Gln	26.2	-	-	-	-	-	-	1	0	1	0.0344246	-	-	-	-	-	-	-	-
European	GAK	4:871472 C>T	NM_005255.4:c.1787G>A	NP_005246.2:p.Arg596Lys	28.8	1	0	1	-	-	-	1	0	1	5.56e-10	0.398836	-	-	-	-	-	-	-
European	GAK	4:882731 G>A	NM_005255.4:c.1109C>T	NP_005246.2:p.Pro370Leu	22	-	-	-	1	0	1	2	0	2	0.0242087	-	0.460118	-	-	-	-	-	-
European	GAK	4:884350 C>T	NM_005255.4:c.1051G>A	NP_005246.2:p.Val351Met	11.82	-	-	-	-	-	-	1	0	1	3.69e-44	-	-	-	-	-	-	-	-
European	GAK	4:887275 C>T	NM_005255.4:c.880G>A	NP_005246.2:p.Ala294Thr	22.3	-	-	-	-	-	-	2	0	2	1.6e-06	-	-	-	-	-	-	-	-
European	GAK	4:887700 G>A	NM_005255.4:c.839C>T	NP_005246.2:p.Pro280Leu	6.538	1	0	1	-	-	-	1	0	1	0.00165791	0.398836	-	-	-	-	-	-	-
European	GAK	4:905556 G>A	NM_005255.4:c.287C>T	NP_005246.2:p.Pro96Leu	24.7	-	-	-	-	-	-	1	0	1	6.95e-21	-	-	-	-	-	-	-	-
European	GALC	14:88411981 G>A	NM_001201401.2:c.1517C>T	NP_001188330.1:p.Thr506Met	24.7	-	-	-	-	-	-	1	0	1	0.0126592	-	-	-	-	-	-	-	-
European	GALC	14:88452845delT	NM_001201401.2:c.361delA	NP_001188330.1:p.Ile121Leufs*27	32	-	-	-	-	-	-	1	0	1	6.21e-09	-	-	-	-	-	-	-	-
European	GALC	14:88452941 T>C	NM_001201401.2:c.265A>G	NP_001188330.1:p.Thr89Ala	24.4	5	0	5	3	0	3	7	0	7	0.00603966	0.00606299	0.117721	-	-	-	-	-	-
European	GBA1	1:155206165 C>G	NM_001005742.3:c.1095G>C	NP_001005742.1:p.Glu365Asp	15.59	-	-	-	-	-	-	1	0	1	-	-	-	-	-	-	-	-	-
European	GBA1	1:155207965 C>T	NM_001005742.3:c.721G>A	NP_001005742.1:p.Gly241Arg	23.5	-	-	-	-	-	-	1	0	1	5.59e-09	-	-	-	-	-	-	-	-
European	GBA1	1:155208423 A>G	NM_001005742.3:c.473T>C	NP_001005742.1:p.Ile158Thr	22.8	-	-	-	-	-	-	1	0	1	-	-	-	-	-	-	-	-	-
European	GNPTAB	12:102147227 C>A	NM_024312.5:c.3525G>T	NP_077288.2:p.Met1175Ile	25.8	-	-	-	-	-	-	1	0	1	2.78e-14	-	-	-	-	-	-	-	-
European	GNPTAB	12:102158892 T>C	NM_024312.5:c.1803A>G	NP_077288.2:p.Ile601Met	14.8	-	-	-	-	-	-	1	0	1	1.6e-23	-	-	-	-	-	-	-	-
European	GSK3B	3:119545685 G>A	NM_002093.4:c.1252C>T	NP_002084.2:p.Arg418Cys	29.3	-	-	-	-	-	-	1	0	1	7.26605e-21	-	-	-	-	-	-	-	-
European	GSK3B	3:119585455 A>T	NM_002093.4:c.930T>A	NP_002084.2:p.His310Gln	21.4	-	-	-	-	-	-	1	0	1	0.0310643	-	-	-	-	-	-	-	-
European	HDAC1	1:32798331_32798333delGAG	NM_004964.3:c.1402_1404delGAG	NP_004955.2:p.Glu468del	22.4	1	0	1	-	-	-	1	0	1	1.23e-05	0.398836	-	-	-	-	-	-	-
European	HDAC6	X:48661360 T>C	NM_006044.4:c.176T>C	NP_006035.2:p.Leu59Pro	24.9	-	-	-	-	-	-	0	1	1	0.00305998	-	-	-	-	-	-	-	-
European	HDAC6	X:48674577 T>C	NM_006044.4:c.1523T>C	NP_006035.2:p.Leu508Ser	1.232	-	-	-	-	-	-	1	0	1	5.34e-05	-	-	-	-	-	-	-	-
European	HDAC6	X:48681339 G>A	NM_006044.4:c.2530G>A	NP_006035.2:p.Gly844Arg	11.87	1	0	1	-	-	-	1	0	1	7.3e-22	0.249111	-	-	-	-	-	-	-
European	HGS	17:79660570 C>T	NM_004712.5:c.700C>T	NP_004703.1:p.Pro234Ser	24.5	1	0	1	-	-	-	1	0	1	0.00867706	0.398836	-	-	-	-	-	-	-
European	HGS	17:79660590 C>A	NM_004712.5:c.720C>A	NP_004703.1:p.Ser240Arg	25.9	1	0	1	-	-	-	1	0	1	0.0434427	0.398836	-	-	-	-	-	-	-
European	HIP1R	12:123341703 C>T	NM_003959.3:c.1756C>T	NP_003950.1:p.Arg586Trp	24.1	1	0	1	-	-	-	1	0	1	2.32e-07	0.398836	-	-	-	-	-	-	-
European	HIP1R	12:123341749 G>A	NM_003959.3:c.1802G>A	NP_003950.1:p.Arg601Gln	5.354	-	-	-	-	-	-	1	0	1	0.0281629	-	-	-	-	-	-	-	-
European	HIP1R	12:123342671 G>A	NM_003959.3:c.1838G>A	NP_003950.1:p.Arg613Gln	9.163	-	-	-	-	-	-	1	0	1	4.44e-23	-	-	-	-	-	-	-	-
European	HIP1R	12:123345975 C>T	NM_003959.3:c.3073C>T	NP_003950.1:p.Arg1025Trp	21.3	-	-	-	-	-	-	1	0	1	0.00417182	-	-	-	-	-	-	-	-
Both	HLA-DRB5	6:32486354 T>G	NM_002125.4:c.742A>C	NP_002116.2:p.Ile248Leu	23.4	-	-	-	-	-	-	29	0	29	-	-	-	3	0	3	-	-	-
Both	HLA-DRB5	6:32487158_32487159insCA	NM_002125.4:c.640_641insTG	NP_002116.2:p.Thr214Metfs*17	25.1	-	-	-	-	-	-	167	0	167	-	-	-	30	0	30	-	-	-
Both	HLA-DRB5	6:32487164 G>A	NM_002125.4:c.635C>T	NP_002116.2:p.Pro212Leu	20.9	-	-	-	-	-	-	167	0	167	-	-	-	30	0	30	-	-	-
Both	HLA-DRB5	6:32487189 C>G	NM_002125.4:c.610G>C	NP_002116.2:p.Val204Leu	26.2	-	-	-	-	-	-	167	0	167	-	-	-	30	0	30	-	-	-
Both	HLA-DRB5	6:32487209 C>G	NM_002125.4:c.590G>C	NP_002116.2:p.Gly197Ala	25.6	-	-	-	-	-	-	167	0	167	-	-	-	30	0	30	-	-	-
Both	HLA-DRB5	6:32487212 C>T	NM_002125.4:c.587G>A	NP_002116.2:p.Ser196Asn	22.3	-	-	-	-	-	-	167	0	167	-	-	-	30	0	30	-	-	-
Both	HLA-DRB5	6:32487333 T>C	NM_002125.4:c.466A>G	NP_002116.2:p.Ile156Val	20.3	-	-	-	-	-	-	5	0	5	-	-	-	1	0	1	-	-	-
Both	HLA-DRB5	6:32489935 C>G	NM_002125.4:c.117G>C	NP_002116.2:p.Gln39His	16.05	-	-	-	-	-	-	81	12	93	-	-	-	23	1	24	-	-	-
Both	HLA-DRB5	6:32489937 G>A	NM_002125.4:c.115C>T	NP_002116.2:p.Gln39Ter	67	-	-	-	-	-	-	74	12	86	-	-	-	23	1	24	-	-	-
European	HLA-DRB5	6:32497904 C>T	NM_002125.4:c.98G>A	NP_002116.2:p.Arg33Gln	0.53	-	-	-	-	-	-	70	0	70	6.82e-07	-	-	-	-	-	-	-	-
Both	HLA-DRB5	6:32497928 G>C	NM_002125.4:c.74C>G	NP_002116.2:p.Pro25Arg	19.77	-	-	-	-	-	-	40	55	95	-	-	-	7	15	22	-	-	-
Both	HLA-DRB5	6:32497986 G>A	NM_002125.4:c.16C>T	NP_002116.2:p.Leu6Phe	1.328	-	-	-	-	-	-	55	0	55	-	-	-	16	0	16	-	-	-
European	HSPA8	11:122930585 T>C	NM_006597.6:c.716A>G	NP_006588.1:p.Asn239Ser	22.7	-	-	-	-	-	-	1	0	1	7.55e-21	-	-	-	-	-	-	-	-
European	HTT	4:3101073 G>C	NM_002111.8:c.420G>C	NP_002102.4:p.Glu140Asp	22.8	-	-	-	-	-	-	1	0	1	0.00535588	-	-	-	-	-	-	-	-
European	HTT	4:3129281 A>G	NM_002111.8:c.1693A>G	NP_002102.4:p.Thr565Ala	25	-	-	-	-	-	-	1	0	1	-	-	-	-	-	-	-	-	-
European	HTT	4:3133442 C>T	NM_002111.8:c.2176C>T	NP_002102.4:p.His726Tyr	13.16	-	-	-	-	-	-	1	0	1	1.84e-05	-	-	-	-	-	-	-	-
European	HTT	4:3134324 G>A	NM_002111.8:c.2272G>A	NP_002102.4:p.Asp758Asn	22	-	-	-	-	-	-	1	0	1	2.3e-40	-	-	-	-	-	-	-	-
European	HTT	4:3138013 G>A	NM_002111.8:c.2758G>A	NP_002102.4:p.Asp920Asn	32	-	-	-	-	-	-	2	0	2	0.0292497	-	-	-	-	-	-	-	-
European	HTT	4:3189553 C>T	NM_002111.8:c.5165C>T	NP_002102.4:p.Thr1722Met	4.719	-	-	-	-	-	-	1	0	1	0.000583348	-	-	-	-	-	-	-	-
European	HTT	4:3210510 C>T	NM_002111.8:c.6163C>T	NP_002102.4:p.Leu2055Phe	22.7	1	0	1	-	-	-	1	0	1	0.0488057	0.398836	-	-	-	-	-	-	-
European	HTT	4:3214342 A>G	NM_002111.8:c.6680A>G	NP_002102.4:p.Gln2227Arg	24.1	-	-	-	-	-	-	1	0	1	8.38e-21	-	-	-	-	-	-	-	-
European	HTT	4:3231719 G>A	NM_002111.8:c.8215G>A	NP_002102.4:p.Ala2739Thr	0.944	1	0	1	-	-	-	1	0	1	0.00422305	0.398836	-	-	-	-	-	-	-
European	HTT	4:3241683 G>A	NM_002111.8:c.9326G>A	NP_002102.4:p.Arg3109His	32	-	-	-	-	-	-	1	0	1	1.38e-17	-	-	-	-	-	-	-	-
European	LAMP1	13:113960866 T>C	NM_005561.4:c.128T>C	NP_005552.3:p.Met43Thr	21.3	-	-	-	-	-	-	1	0	1	8.41e-21	-	-	-	-	-	-	-	-
Both	LAMP1	13:113973786 A>T	NM_005561.4:c.565A>T	NP_005552.3:p.Thr189Ser	15.07	-	-	-	1	0	1	1	0	1	8.29e-06	-	0.897206	1	0	1	0.0411858	-	0.157354
European	LAMP1	13:113974752 G>T	NM_005561.4:c.843G>T	NP_005552.3:p.Glu281Asp	8.8	-	-	-	-	-	-	1	0	1	9.48e-21	-	-	-	-	-	-	-	-
European	LAMP1	13:113974753 G>T	NM_005561.4:c.844G>T	NP_005552.3:p.Gly282Cys	15.21	-	-	-	-	-	-	1	0	1	9.45e-21	-	-	-	-	-	-	-	-
Both	LAMP1	13:113975768 T>C	NM_005561.4:c.926T>C	NP_005552.3:p.Ile309Thr	0.388	2	0	2	2	0	2	2	0	2	0.00791386	0.232623	0.854928	2	0	2	0.0337695	0.000291904	0.0452883
European	LAMP3	3:182870252 C>T	NM_014398.4:c.799G>A	NP_055213.2:p.Ala267Thr	10.76	-	-	-	-	-	-	1	0	1	5.36e-10	-	-	-	-	-	-	-	-
European	LAPTM4B	8:98817669 A>C	NM_018407.6:c.188A>C	NP_060877.4:p.Asp63Ala	26.5	-	-	-	-	-	-	1	0	1	0.00095975	-	-	-	-	-	-	-	-
European	LAPTM4B	8:98837319 C>T	NM_018407.6:c.541C>T	NP_060877.4:p.Arg181Ter	40	-	-	-	-	-	-	1	0	1	5.70808e-11	-	-	-	-	-	-	-	-
European	LRRK2	12:40631860 G>C	NM_198578.4:c.526G>C	NP_940980.4:p.Val176Leu	12.73	-	-	-	-	-	-	1	0	1	5.89e-11	-	-	-	-	-	-	-	-
European	LRRK2	12:40634393 A>G	NM_198578.4:c.680A>G	NP_940980.4:p.His227Arg	13.77	-	-	-	-	-	-	1	0	1	2.17e-40	-	-	-	-	-	-	-	-
European	LRRK2	12:40671989 A>G	NM_198578.4:c.2167A>G	NP_940980.4:p.Ile723Val	12.73	77	2	79	24	1	25	53	3	56	0.038594	4.97415e-07	4.73633e-06	-	-	-	-	-	-
European	LRRK2	12:40734202 G>A	NM_198578.4:c.6055G>A	NP_940980.4:p.Gly2019Ser	31	62	1	63	-	-	-	4	0	4	3.5e-19	0.000317069	-	-	-	-	-	-	-
European	LRRK2	12:40740660 G>C	NM_198578.4:c.6215G>C	NP_940980.4:p.Arg2072Thr	26.8	-	-	-	-	-	-	1	0	1	-	-	-	-	-	-	-	-	-
European	MAPT	17:44039792 C>T	NM_001123066.4:c.89C>T	NP_001116538.2:p.Thr30Ile	21.7	-	-	-	-	-	-	1	0	1	0.000976695	-	-	-	-	-	-	-	-
European	MAPT	17:44039819 C>T	NM_001123066.4:c.116C>T	NP_001116538.2:p.Thr39Met	7.412	-	-	-	-	-	-	1	0	1	8.79673e-21	-	-	-	-	-	-	-	-
European	MAPT	17:44060598 C>G	NM_001123066.4:c.428C>G	NP_001116538.2:p.Pro143Arg	8.283	-	-	-	-	-	-	1	0	1	-	-	-	-	-	-	-	-	-
European	MAPT	17:44060775 C>T	NM_001123066.4:c.605C>T	NP_001116538.2:p.Pro202Leu	11.57	162	21	183	65	8	73	112	2	114	0.0440836	1.34775e-07	4.47302e-05	-	-	-	-	-	-
European	MAPT	17:44061048 A>G	NM_001123066.4:c.878A>G	NP_001116538.2:p.Lys293Arg	10.62	-	-	-	-	-	-	1	0	1	0.0022939	-	-	-	-	-	-	-	-
European	MAPT	17:44067307 A>G	NM_001123066.4:c.1246A>G	NP_001116538.2:p.Thr416Ala	19.75	-	-	-	-	-	-	1	0	1	4.77599e-10	-	-	-	-	-	-	-	-
European	MCCC1	3:182733255 C>T	NM_020166.5:c.2149G>A	NP_064551.3:p.Glu717Lys	23	1	0	1	-	-	-	1	0	1	1.89e-05	0.398836	-	-	-	-	-	-	-
European	MCCC1	3:182733287 T>C	NM_020166.5:c.2117A>G	NP_064551.3:p.Asn706Ser	16.24	-	-	-	-	-	-	1	0	1	-	-	-	-	-	-	-	-	-
European	MCCC1	3:182740306 A>G	NM_020166.5:c.1768T>C	NP_064551.3:p.Tyr590His	7.715	-	-	-	-	-	-	1	0	1	0.000150385	-	-	-	-	-	-	-	-
European	MCCC1	3:182756852 C>A	NM_020166.5:c.1339G>T	NP_064551.3:p.Ala447Ser	25.1	-	-	-	-	-	-	1	0	1	6.3e-05	-	-	-	-	-	-	-	-
European	MCOLN1	19:7591731 G>A	NM_020533.3:c.490G>A	NP_065394.1:p.Ala164Thr	17.3	-	-	-	-	-	-	1	0	1	0.00216519	-	-	-	-	-	-	-	-
European	MCOLN1	19:7591764 G>A	NM_020533.3:c.523G>A	NP_065394.1:p.Val175Met	22.7	-	-	-	-	-	-	1	0	1	1.24e-06	-	-	-	-	-	-	-	-
European	MCOLN1	19:7592763 A>C	NM_020533.3:c.694A>C	NP_065394.1:p.Thr232Pro	27.7	-	-	-	-	-	-	1	0	1	5.63e-09	-	-	-	-	-	-	-	-
European	NPC1	18:21113384 A>G	NM_000271.5:c.3689T>C	NP_000262.2:p.Leu1230Ser	26.3	-	-	-	-	-	-	1	0	1	1.12e-06	-	-	-	-	-	-	-	-
European	NPC1	18:21119822 A>C	NM_000271.5:c.2748T>G	NP_000262.2:p.Asn916Lys	17.94	-	-	-	-	-	-	1	0	1	2.73e-14	-	-	-	-	-	-	-	-
European	NPC1	18:21119949 T>A	NM_000271.5:c.2621A>T	NP_000262.2:p.Asp874Val	25.2	-	-	-	-	-	-	1	0	1	0.000211479	-	-	-	-	-	-	-	-
European	NPC1	18:21121284 T>C	NM_000271.5:c.2359A>G	NP_000262.2:p.Ile787Val	16.66	-	-	-	-	-	-	1	0	1	0.0263162	-	-	-	-	-	-	-	-
European	NPC1	18:21141402 T>C	NM_000271.5:c.553A>G	NP_000262.2:p.Asn185Asp	22.9	-	-	-	-	-	-	1	0	1	0.00298783	-	-	-	-	-	-	-	-
European	PIK3R1	5:67593425 G>A	NM_181523.3:c.2171G>A	NP_852664.1:p.Arg724Gln	26.5	-	-	-	-	-	-	1	0	1	3.57e-40	-	-	-	-	-	-	-	-
European	PINK1	1:20966479 C>T	NM_032409.3:c.770C>T	NP_115785.1:p.Thr257Ile	12.7	-	-	-	-	-	-	1	0	1	0.000645839	-	-	-	-	-	-	-	-
European	PINK1	1:20971008 C>G	NM_032409.3:c.802C>G	NP_115785.1:p.Leu268Val	22.8	-	-	-	-	-	-	1	0	1	0.00100812	-	-	-	-	-	-	-	-
European	PINK1	1:20972055 A>G	NM_032409.3:c.962A>G	NP_115785.1:p.Tyr321Cys	29	-	-	-	-	-	-	1	0	1	7.31e-21	-	-	-	-	-	-	-	-
European	PINK1	1:20977011 G>A	NM_032409.3:c.1573G>A	NP_115785.1:p.Asp525Asn	23.1	-	-	-	-	-	-	1	0	1	0.000956879	-	-	-	-	-	-	-	-
European	PRKCD	3:53226254 C>A	NM_212539.2:c.2003C>A	NP_997704.1:p.Pro668His	25.8	-	-	-	-	-	-	1	0	1	1.49e-40	-	-	-	-	-	-	-	-
European	PRKN	6:161781200 C>T	NM_004562.3:c.1205G>A	NP_004553.2:p.Arg402His	25.9	-	-	-	-	-	-	1	0	1	2.72e-14	-	-	-	-	-	-	-	-
European	PRKN	6:161781201 G>A	NM_004562.3:c.1204C>T	NP_004553.2:p.Arg402Cys	24.2	1	0	1	1	0	1	5	0	5	0.00316596	0.000762785	0.0618495	-	-	-	-	-	-
Both	PRKN	6:161807855 C>G	NM_004562.3:c.1138G>C	NP_004553.2:p.Val380Leu	11.19	132	7	139	-	-	-	103	11	114	0.0198315	1.38308e-18	-	21	1	22	0.0442949	3.61728e-05	-
European	PRKN	6:162394341 C>T	NM_004562.3:c.727G>A	NP_004553.2:p.Asp243Asn	23.8	-	-	-	-	-	-	1	0	1	0.00151045	-	-	-	-	-	-	-	-
European	PRKN	6:162683589 C>T	NM_004562.3:c.380G>A	NP_004553.2:p.Ser127Asn	2.313	-	-	-	-	-	-	1	0	1	-	-	-	-	-	-	-	-	-
European	PRKN	6:162683713 C>A	NM_004562.3:c.256G>T	NP_004553.2:p.Asp86Tyr	12.03	-	-	-	-	-	-	1	0	1	-	-	-	-	-	-	-	-	-
European	PRKN	6:162864403 G>A	NM_004562.3:c.110C>T	NP_004553.2:p.Pro37Leu	25	2	0	2	-	-	-	1	0	1	0.0459095	0.718166	-	-	-	-	-	-	-
European	PSAP	10:73587784 C>A	NM_002778.4:c.707G>T	NP_002769.1:p.Gly236Val	23.7	-	-	-	-	-	-	1	0	1	1.23e-07	-	-	-	-	-	-	-	-
European	PSAP	10:73587879 C>T	NM_002778.4:c.612G>A	NP_002769.1:p.Met204Ile	22.9	-	-	-	-	-	-	1	0	1	5.59e-09	-	-	-	-	-	-	-	-
European	PSAP	10:73587913 T>C	NM_002778.4:c.578A>G	NP_002769.1:p.Asp193Gly	1.461	-	-	-	-	-	-	2	0	2	0.00263699	-	-	-	-	-	-	-	-
European	RAB1A	2:65315643 C>T	NM_004161.5:c.602G>A	NP_004152.1:p.Gly201Asp	21.3	-	-	-	-	-	-	1	0	1	6.79e-14	-	-	-	-	-	-	-	-
European	RB1CC1	8:53548616 T>C	NM_014781.5:c.4351A>G	NP_055596.3:p.Met1451Val	15.24	-	-	-	2	0	2	9	0	9	0.0456577	-	0.0150307	-	-	-	-	-	-
European	RB1CC1	8:53570467 G>A	NM_014781.5:c.1922C>T	NP_055596.3:p.Ala641Val	13.74	-	-	-	-	-	-	1	0	1	0.000229001	-	-	-	-	-	-	-	-
European	SMPD1	11:6411935_6411946delTGCTGGCGCTGG	NM_001007593.3:c.107_118delTGCTGGCGCTGG	NP_001007594.2:p.Val36_Leu39del	14.95	-	-	-	-	-	-	1	0	1	1.29e-13	-	-	-	-	-	-	-	-
European	SMPD1	11:6411935_6411958del24	NM_001007593.3:c.107_130del	NP_001007594.2:p.Val36_Leu43del	16.58	-	-	-	-	-	-	1	1	2	0.0121293	-	-	-	-	-	-	-	-
European	SMPD1	11:6413115 A>G	NM_001007593.3:c.817A>G	NP_001007594.2:p.Met273Val	18.63	-	-	-	-	-	-	1	0	1	1.29203e-07	-	-	-	-	-	-	-	-
European	SMPD1	11:6413196 G>A	NM_001007593.3:c.898G>A	NP_001007594.2:p.Val300Ile	0.64	1	0	1	1	0	1	1	0	1	1.55e-08	0.398836	0.897206	-	-	-	-	-	-
Both	SMPD1	11:6415245 C>T	NM_001007593.3:c.1457C>T	NP_001007594.2:p.Ala486Val	21	5	0	5	1	0	1	7	0	7	0.0209523	0.00606299	0.0166134	1	0	1	0.000932543	0.290183	0.157354
European	SMPD1	11:6415434 G>T	NM_001007593.3:c.1490G>T	NP_001007594.2:p.Arg497Leu	26.6	-	-	-	1	0	1	1	0	1	1.96e-07	-	0.897206	-	-	-	-	-	-
Both	SMPD1	11:6415566 G>A	NM_001007593.3:c.1622G>A	NP_001007594.2:p.Arg541Gln	23.1	-	-	-	-	-	-	1	0	1	1.91e-07	-	-	1	0	1	0.00283665	-	-
European	SNCA	4:90756788 C>A	NM_000345.4:c.31G>T	NP_000336.1:p.Ala11Ser	26.9	-	-	-	-	-	-	1	0	1	6.93e-21	-	-	-	-	-	-	-	-
European	STK39	2:168931737 C>T	NM_013233.3:c.1094G>A	NP_037365.2:p.Arg365Lys	22.6	-	-	-	-	-	-	1	0	1	6.34e-11	-	-	-	-	-	-	-	-
European	TFEB	6:41652437 G>A	NM_007162.3:c.1331C>T	NP_009093.1:p.Pro444Leu	24.4	-	-	-	-	-	-	1	0	1	2.34e-40	-	-	-	-	-	-	-	-
European	TFEB	6:41652531 A>T	NM_007162.3:c.1237T>A	NP_009093.1:p.Tyr413Asn	24.5	-	-	-	-	-	-	1	0	1	-	-	-	-	-	-	-	-	-
European	TFEB	6:41655688 T>C	NM_007162.3:c.628A>G	NP_009093.1:p.Ser210Gly	23.6	-	-	-	-	-	-	1	0	1	-	-	-	-	-	-	-	-	-
European	TFEB	6:41658508 C>T	NM_007162.3:c.361G>A	NP_009093.1:p.Ala121Thr	17.87	-	-	-	-	-	-	1	0	1	1.4e-06	-	-	-	-	-	-	-	-
European	TMBIM6	12:50146842 A>G	NM_001098576.2:c.317A>G	NP_001092046.1:p.His106Arg	25.3	-	-	-	-	-	-	1	0	1	7.68e-42	-	-	-	-	-	-	-	-
European	TP53	17:7578280 G>C	NM_001276761.3:c.452C>G	NP_001263690.1:p.Pro151Arg	23.6	-	-	-	-	-	-	1	0	1	-	-	-	-	-	-	-	-	-
European	TP53INP2	20:33298008 A>T	NM_021202.3:c.560A>T	NP_067025.1:p.Lys187Met	29.9	-	-	-	-	-	-	1	0	1	-	-	-	-	-	-	-	-	-
European	TSC1	9:135772014 C>T	NM_001162427.2:c.2950G>A	NP_001155899.1:p.Gly984Ser	16	1	0	1	-	-	-	5	0	5	0.000749232	0.000762785	-	-	-	-	-	-	-
European	TSG101	11:18531089 T>C	NM_006292.4:c.481A>G	NP_006283.1:p.Thr161Ala	18.23	-	-	-	-	-	-	1	0	1	1.8e-23	-	-	-	-	-	-	-	-
European	ULK1	12:132399651 G>A	NM_003565.4:c.1397G>A	NP_003556.2:p.Gly466Asp	16.49	-	-	-	-	-	-	1	0	1	2.45e-12	-	-	-	-	-	-	-	-
European	ULK1	12:132401517 C>T	NM_003565.4:c.2092C>T	NP_003556.2:p.Leu698Phe	24.8	1	0	1	-	-	-	1	0	1	8.2e-09	0.398836	-	-	-	-	-	-	-
Both	ULK1	12:132402057 G>A	NM_003565.4:c.2284G>A	NP_003556.2:p.Gly762Arg	25.6	-	-	-	-	-	-	2	0	2	0.00377543	-	-	1	0	1	0.00203945	-	-
European	ULK1	12:132403899 A>C	NM_003565.4:c.2654A>C	NP_003556.2:p.Asp885Ala	24.9	-	-	-	-	-	-	7	0	7	-	-	-	-	-	-	-	-	-
European	ULK1	12:132404089 C>G	NM_003565.4:c.2757C>G	NP_003556.2:p.Asp919Glu	12.68	-	-	-	-	-	-	1	0	1	4.02e-14	-	-	-	-	-	-	-	-
European	ULK1	12:132404102 G>A	NM_003565.4:c.2770G>A	NP_003556.2:p.Gly924Ser	28.2	-	-	-	-	-	-	1	0	1	7.55e-11	-	-	-	-	-	-	-	-
European	USP33	1:78180445 T>C	NM_015017.5:c.2162A>G	NP_055832.3:p.Lys721Arg	16.17	-	-	-	-	-	-	1	0	1	7.99e-21	-	-	-	-	-	-	-	-
European	VCP	9:35060820 C>T	NM_007126.5:c.1460G>A	NP_009057.1:p.Arg487His	26.7	-	-	-	-	-	-	1	0	1	4.58e-16	-	-	-	-	-	-	-	-
European	VPS39	15:42457275 G>A	NM_015289.5:c.1816C>T	NP_056104.2:p.Arg606Trp	23	-	-	-	-	-	-	1	0	1	1.13e-06	-	-	-	-	-	-	-	-

## Sheet: Supp.S5-Top Enriched Variants
Population	Gene Name	Genomic	HGVS c.	HGVS p.	CADD Score	European #Het PEG	European #HomoVar PEG	European #Subjects PEG	Allele Count European (non-Finnish)	Allele Number European (non-Finnish)	Allele Frequency European (non-Finnish)	European PEG v gnomAD P-value	European PEG v PPMI PD P-value	European PEG vs.PPMI HC P-value	European Disease x Pesticide Score	Hispanic #Het PEG	Hispanic #HomoVar PEG	Hispanic #Subjects PEG	Allele Count Latino/Admixed American	Allele Number Latino/Admixed American	Allele Frequency Latino/Admixed American	Hispanic PEG v gnomAD P-value	Hispanic PEG v PPMI PD P-value	Hispanic PEG vs.PPMI HC P-value	Hispanic Disease x Pesticide Score
Hispanic	FBXO7	22:32894494 G>C	NM_012179.4:c.1546G>C	NP_036311.3:p.Asp516His	24.7	-	-	-	246	128760	0.00191053	-	-	-	-	1	0	1	16	35386	0.000452156	0.000176162	0.0101306	0.356231	0.230029
Hispanic	CTSD	11:1778666 T>C	NM_001909.5:c.592A>G	NP_001900.1:p.Ile198Val	19.43	-	-	-	0	128524	0	-	-	-	-	1	0	1	4	35398	0.000113001	5.4e-13	-	-	0.229658
Hispanic	GBA1	1:155209752 G>A	NM_001005742.3:c.232C>T	NP_001005742.1:p.Arg78Cys	23.8	-	-	-	18	129116	0.00013941	-	-	-	-	1	0	1	1	35410	2.82406e-05	8.43e-31	0.0521539	-	0.110114
Hispanic	GAK	4:877843 T>C	NM_005255.4:c.1237A>G	NP_005246.2:p.Ile413Val	19.63	-	-	-	229	128834	0.00177748	-	-	-	-	1	0	1	26	35412	0.000734214	0.00440317	-	0.157354	0.076493
Hispanic	PINK1	1:20975021 G>A	NM_032409.3:c.1147G>A	NP_115785.1:p.Ala383Thr	13.23	-	-	-	31	129022	0.000240269	-	-	-	-	1	0	1	15	35424	0.000423442	0.000109997	-	-	0.076493
European	EP300	22:41574951 C>G	NM_001429.4:c.7236C>G	NP_001420.2:p.Asp2412Glu	22.3	1	0	1	1	113282	8.82753e-06	8.4e-21	-	-	0.538404	-	-	-	0	34560	0	-	-	-	-
European	EP300	22:41521890 A>G	NM_001429.4:c.752A>G	NP_001420.2:p.Asn251Ser	9.748	1	0	1	30	129164	0.000232263	0.0298176	-	-	0.456157	-	-	-	5	35426	0.000141139	-	-	-	-
European	HDAC6	X:48681339 G>A	NM_006044.4:c.2530G>A	NP_006035.2:p.Gly844Arg	11.87	1	0	1	1	83628	1.19577e-05	7.3e-22	0.249111	-	0.456157	-	-	-	6	25378	0.000236425	-	-	-	-
European	HTT	4:3134324 G>A	NM_002111.8:c.2272G>A	NP_002102.4:p.Asp758Asn	22	1	0	1	0	113214	0	2.3e-40	-	-	0.235121	-	-	-	0	34522	0	-	-	-	-
European	HTT	4:3241683 G>A	NM_002111.8:c.9326G>A	NP_002102.4:p.Arg3109His	32	1	0	1	1	94558	1.05755e-05	1.38e-17	-	-	0.235121	-	-	-	0	31006	0	-	-	-	-
European	ACP2	11:47264339 G>A	NM_001610.4:c.1073C>T	NP_001601.1:p.Thr358Ile	22.8	1	0	1	7	129004	5.42619e-05	1.26e-06	-	-	0.228618	-	-	-	0	35438	0	-	-	-	-
European	PRKN	6:162864403 G>A	NM_004562.3:c.110C>T	NP_004553.2:p.Pro37Leu	25	1	0	1	34	129090	0.000263382	0.0459095	0.718166	-	0.228618	-	-	-	6	35440	0.0001693	-	-	-	-
European	FBXO7	22:32894401 G>A	NM_012179.4:c.1453G>A	NP_036311.3:p.Val485Ile	0.009	2	0	2	86	129168	0.0006658	0.01711	0.0879852	-	0.184037	-	-	-	10	35434	0.000282215	-	-	-	-
Both	LAMP1	13:113973786 A>T	NM_005561.4:c.565A>T	NP_005552.3:p.Thr189Ser	15.07	1	0	1	8	124476	6.42694e-05	8.29e-06	-	0.897206	0.178481	1	0	1	43	34600	0.00124277	0.0411858	-	0.157354	0.0903316
European	APP	21:27269956 C>T	NM_000484.4:c.1993G>A	NP_000475.1:p.Glu665Lys	25.7	1	0	1	1	113680	8.79662e-06	7.18e-21	-	-	0.166162	-	-	-	0	34592	0	-	-	-	-
European	HIP1R	12:123342671 G>A	NM_003959.3:c.1838G>A	NP_003950.1:p.Arg613Gln	9.163	1	0	1	1	124984	8.00102e-06	4.44e-23	-	-	0.160293	-	-	-	1	34676	2.88384e-05	-	-	-	-
European	MAPT	17:44039792 C>T	NM_001123066.4:c.89C>T	NP_001116538.2:p.Thr30Ile	21.7	1	0	1	13	113424	0.000114614	0.000976695	-	-	0.159564	-	-	-	0	34530	0	-	-	-	-
European	MAPT	17:44061048 A>G	NM_001123066.4:c.878A>G	NP_001116538.2:p.Lys293Arg	10.62	1	0	1	15	113588	0.000132056	0.0022939	-	-	0.159564	-	-	-	0	34576	0	-	-	-	-
European	ATG4C	1:63329808 C>T	NM_032852.4:c.1355C>T	NP_116241.2:p.Thr452Met	16.36	1	0	1	4	125974	3.17526e-05	7.9e-10	-	-	0.129934	-	-	-	17	32250	0.000527132	-	-	-	-
European	GNPTAB	12:102147227 C>A	NM_024312.5:c.3525G>T	NP_077288.2:p.Met1175Ile	25.8	1	0	1	2	113678	1.75936e-05	2.78e-14	-	-	0.11106	-	-	-	0	34582	0	-	-	-	-
European	HIP1R	12:123341703 C>T	NM_003959.3:c.1756C>T	NP_003950.1:p.Arg586Trp	24.1	1	0	1	3	72262	4.15156e-05	2.32e-07	0.398836	-	0.0877528	-	-	-	0	25514	0	-	-	-	-
European	SMPD1	11:6415434 G>T	NM_001007593.3:c.1490G>T	NP_001007594.2:p.Arg497Leu	26.6	1	0	1	6	128826	4.65744e-05	1.96e-07	-	0.897206	0.0877528	-	-	-	0	35428	0	-	-	-	-
European	GALC	14:88452845delT	NM_000153.4:c.430delA	NP_000144.2:p.Ile144Leufs*27	32	1	0	1	4	113110	3.53638e-05	6.21e-09	-	-	0.0824153	-	-	-	0	34482	0	-	-	-	-
European	BAG6	6:31614212 C>T	NM_080703.3:c.877G>A	NP_542434.1:p.Glu293Lys	24.2	1	0	1	1	15420	6.48508e-05	0.000877827	-	-	0.0787136	-	-	-	0	848	0	-	-	-	-
European	BLOC1S1	12:56110773 G>A	NM_001487.4:c.202G>A	NP_001478.2:p.Asp68Asn	32	3	0	3	191	124230	0.00153747	0.0435751	-	-	0.0739417	-	-	-	20	31556	0.000633794	-	-	-	-
European	MCCC1	3:182733255 C>T	NM_020166.5:c.2149G>A	NP_064551.3:p.Glu717Lys	23	1	0	1	9	128372	7.01087e-05	1.89e-05	0.398836	-	0.0734972	-	-	-	24	35440	0.000677201	-	-	-	-
European	HDAC6	X:48674577 T>C	NM_006044.4:c.1523T>C	NP_006035.2:p.Leu508Ser	1.232	1	0	1	9	80981	0.000111137	5.34e-05	-	-	0.0619415	-	-	-	5	27408	0.000182428	-	-	-	-
European	NPC1	18:21121284 T>C	NM_000271.5:c.2359A>G	NP_000262.2:p.Ile787Val	16.66	1	0	1	29	129186	0.000224483	0.0263162	-	-	0.0547046	-	-	-	0	35438	0	-	-	-	-
European	ACMSD	2:135621115 A>G	NM_138326.3:c.400A>G	NP_612199.2:p.Lys134Glu	21.3	1	0	1	31	129080	0.000240161	0.033594	0.398836	-	0.0486571	-	-	-	25	35430	0.000705617	-	-	-	-
European	BAG6	6:31612806 G>A	NM_080703.3:c.1286C>T	NP_542434.1:p.Pro429Leu	23.2	0	1	1	2	124468	1.60684e-05	7.72e-88	-	-	0.0470104	-	-	-	0	35018	0	-	-	-	-
European	GAK	4:870891 C>T	NM_005255.4:c.1961G>A	NP_005246.2:p.Arg654Gln	26.2	1	0	1	31	128204	0.000241802	0.0344246	-	-	0.0470104	-	-	-	3	35340	8.48896e-05	-	-	-	-
European	MCOLN1	19:7591731 G>A	NM_020533.3:c.490G>A	NP_065394.1:p.Ala164Thr	17.3	1	0	1	17	129162	0.000131618	0.00216519	-	-	0.0470104	-	-	-	2	35440	5.64334e-05	-	-	-	-
European	LAMP1	13:113975768 T>C	NM_005561.4:c.926T>C	NP_005552.3:p.Ile309Thr	0.388	2	0	2	74	128716	0.000574909	0.00791386	0.232623	0.854928	0.0464365	-	-	-	2071	35366	0.0585591	-	-	-	-
European	TSC1	9:135772014 C>T	NM_001162427.2:c.2950G>A	NP_001155899.1:p.Gly984Ser	16	5	0	5	246	128108	0.00192025	0.000749232	0.000762785	-	0.0458198	-	-	-	62	35380	0.0017524	-	-	-	-
European	LAMP3	3:182870252 C>T	NM_014398.4:c.799G>A	NP_055213.2:p.Ala267Thr	10.76	1	0	1	4	128402	3.11522e-05	5.36e-10	-	-	0.0360176	-	-	-	0	35066	0	-	-	-	-
European	GALC	14:88452941 T>C	NM_000153.4:c.334A>G	NP_000144.2:p.Thr112Ala	24.4	7	0	7	516	128292	0.00402207	0.00603966	0.00606299	0.117721	0.029212	-	-	-	34	35290	0.000963446	-	-	-	-
